# Supplementary material for: The Effect of Statins in Cancer Risk Reduction in Patients on Dialysis: A Population-Based Case-Control Study
Source: J Clin Med. 2021 Nov 28;10(23):5602. doi: 10.3390/jcm10235602 (PMC8658442; doi:10.3390/jcm10235602)
Supplement: Supplementary file 1 [file jcm-10-05602-s001.zip]

Archive with 1 entries (1 files):
- jcm-1489690-supplementary.pdf
